# Supplementary material for: TCC: an R package for comparing tag count data with robust normalization strategies
Source: BMC Bioinformatics. 2013 Jul 9;14:219. doi: 10.1186/1471-2105-14-219 (PMC3716788; doi:10.1186/1471-2105-14-219)
Supplement: Additional file 1 — Additional results for simulation data with replicates. Sheet 1: Standard deviations of AUC values in Table 1 are shown. Legends are the same as given in Table 1. Sheet 2: Estimated values for PDEG and accuracies of the potential DEGs are shown. Averages of 100 trials are shown. Values for (a) TMM do not exist because it does not estimate potential DEGs. Following the original TbT study, the PDEG value for DEGES/TbT was directly obtained from the posterior probability output of baySeq (i.e., a floor value for PDEG was set to 0%; floorPDEG = 0.00) and the accuracy was calculated on the basis of the estimated DEGs. The estimated PDEG values for the other DEGES-based methods were calculated as relative numbers of genes satisfying FDR < 0.1 (i.e., FDR = 0.1). The accuracy was calculated on the basis of the potential DEGs if the PDEG value was over 5% of the predefined floor PDEG value (i.e., floorPDEG = 0.05) and, otherwise, the accuracy of the 5% of top-ranked genes was calculated as the surrogate DEGs. [file 1471-2105-14-219-S1.xls]

## Sheet: Sheet1
Standard deviations (%) of AUC values shown in Table 1
DE method	edgeR	edgeR	edgeR	DESeq	DESeq	DESeq	baySeq	baySeq	baySeq
PG1	0.5	0.7	0.9	0.5	0.7	0.9	0.5	0.7	0.9
(a) TMM
PDEG = 5%	0.00940941	0.0101178	0.00923232	0.00995746	0.0105425	0.00975591	0.00873346	0.00895796	0.0088754
PDEG = 15%	0.00468971	0.00602087	0.00553385	0.00520013	0.00628195	0.00588359	0.00453453	0.00467581	0.00472575
PDEG = 25%	0.00446572	0.00420314	0.00432761	0.00473004	0.00462122	0.0045377	0.00422695	0.00389154	0.00405493
(b) DEGES/TbT
PDEG = 5%	0.00941382	0.0101103	0.00921001	0.00991366	0.0105278	0.00970752	0.00872575	0.00893674	0.00882213
PDEG = 15%	0.00469992	0.00597684	0.00550897	0.00520079	0.00626655	0.00582193	0.00454237	0.00462357	0.00468596
PDEG = 25%	0.00447016	0.00418061	0.00410939	0.00470216	0.00461606	0.00435133	0.00422489	0.00383426	0.0038394
(c) DEGES/edgeR
PDEG = 5%	0.00941844	0.0100791	0.00925058	0.00990751	0.0104737	0.0097318	0.0087279	0.00891742	0.0088476
PDEG = 15%	0.00468558	0.00596708	0.00549868	0.00521834	0.0062225	0.00582301	0.00452888	0.00457489	0.00467463
PDEG = 25%	0.00446299	0.00416232	0.00412437	0.00471909	0.00460381	0.00434783	0.00421911	0.0038414	0.00381105
(d) iDEGES/edgeR
PDEG = 5%	0.00939121	0.0101173	0.00925867	0.00991158	0.0105018	0.00971921	0.00873021	0.00892883	0.00885819
PDEG = 15%	0.00471082	0.00598071	0.00551327	0.00522362	0.00623671	0.00584779	0.0045288	0.00459624	0.00468605
PDEG = 25%	0.00447284	0.00416405	0.00400116	0.00471971	0.00459558	0.00421993	0.00422051	0.00383796	0.00367602
(e) iDEGES/TDT
PDEG = 5%	0.00939183	0.0101116	0.0092414	0.00991566	0.0105078	0.00972311	0.00872697	0.00894751	0.00884858
PDEG = 15%	0.00468582	0.00596339	0.00544879	0.00519045	0.00618433	0.00575209	0.00452901	0.00456465	0.0046771
PDEG = 25%	0.00447409	0.00417708	0.00417292	0.00471037	0.00459564	0.00439157	0.00423466	0.0038313	0.00388661
(f) iDEGES/DESeq
PDEG = 5%	0.00938827	0.0101056	0.00921472	0.00997659	0.0104818	0.0097033	0.00872393	0.0089051	0.00880767
PDEG = 15%	0.00468509	0.00599113	0.00547405	0.00520212	0.00623942	0.00576189	0.00452377	0.00457405	0.00464396
PDEG = 25%	0.00446524	0.00415044	0.00409801	0.00471159	0.00457663	0.00432648	0.00423025	0.00382403	0.00391278

## Sheet: Sheet2
	Estimated PDEG (%)			Accuracy (%)
PG1	0.5	0.7	0.9	0.5	0.7	0.9
(a) TMM
PDEG = 5%	-	-	-	-	-	-
PDEG = 15%	-	-	-	-	-	-
PDEG = 25%	-	-	-	-	-	-
(b) DEGES/TbT
PDEG = 5%	5.42707	5.42496	5.38877	95.5898	95.5797	95.5816
PDEG = 15%	12.8028	12.7162	12.5852	91.355	91.2693	90.95
PDEG = 25%	20.3845	20.276	19.9724	87.8868	87.5816	86.561
(c) DEGES/edgeR
PDEG = 5%	3.7289	3.7034	3.6806	96.358	96.3528	96.3222
PDEG = 15%	10.4284	10.323	10.0996	92.8064	92.726	92.4164
PDEG = 25%	17.183	16.9742	16.3203	89.2734	88.97	88.1009
(d) iDEGES/edgeR
PDEG = 5%	3.7262	3.7109	3.7077	96.358	96.3626	96.3568
PDEG = 15%	10.4302	10.3736	10.3567	92.8072	92.7856	92.7323
PDEG = 25%	17.1833	17.1435	17.0336	89.2691	89.2219	89.1216
(e) iDEGES/TDT
PDEG = 5%	2.2772	2.2685	2.2563	96.1466	96.1432	96.1418
PDEG = 15%	7.3091	7.2818	7.1368	91.6483	91.6108	91.47
PDEG = 25%	12.6438	12.5242	12.2295	86.8598	86.7582	86.4689
(f) iDEGES/DESeq
PDEG = 5%	2.2799	2.2686	2.2572	96.1458	96.1434	96.1444
PDEG = 15%	7.3073	7.2881	7.1489	91.6467	91.6175	91.4791
PDEG = 25%	12.6389	12.5371	12.245	86.8575	86.7713	86.489
