# Supplementary material for: TCC: an R package for comparing tag count data with robust normalization strategies
Source: BMC Bioinformatics. 2013 Jul 9;14:219. doi: 10.1186/1471-2105-14-219 (PMC3716788; doi:10.1186/1471-2105-14-219)
Supplement: Additional file 2 — Effect of iterations for simulation data with replicates. Details of the results in Table 3 are shown. Sheet 1: The NC and NP values are shown: (a) iDEGES/TbT, (b) iDEGES/edgeR, (c) iDEGES/TDT, and (d) iDEGES/DESeq. Sheet 2: Raw results (convergent (C) or non-convergent (P)) for each of the 100 trials are shown. The number to the right of the C (or P) indicates the NC (or NP) value. Sheet 3: Average AUC values (%) for the iDEGES/edgeR-edgeR. AUC values with n = 1–6 for (a) all trials, (b) trials only having convergent results, and (c) trials only having non-convergent results are shown. [file 1471-2105-14-219-S2.xls]

## Sheet: Sheet1
The Nc values ranging from 1 to 8 are shown.
NC	1	2	3	4	5	6	7	8	Total	average NC
(a) iDEGES/edgeR
PG1 = 50%	8	57	19	2	0	0	0	0	86	2.17442
PG1 = 70%	0	10	62	9	3	1	1	0	86	3.13953
PG1 = 90%	0	0	40	31	8	0	0	0	79	3.59494
(b) iDEGES/TbT
PG1 = 50%	0	32	24	12	1	0	0	0	69	2.73913
PG1 = 70%	0	0	19	35	10	5	0	1	70	4.07143
PG1 = 90%	0	0	3	40	29	9	2	0	83	4.60241
(c) iDEGES/TDT
PG1 = 50%	3	57	18	3	1	0	0	0	82	2.29268
PG1 = 70%	0	12	47	18	4	0	0	0	81	3.17284
PG1 = 90%	0	3	50	23	5	3	0	0	84	3.46429
(d) iDEGES/DESeq
PG1 = 50%	27	65	5	1	1	0	0	0	99	1.82828
PG1 = 70%	0	7	62	23	5	0	0	0	97	3.26804
PG1 = 90%	0	0	53	42	5	0	0	0	100	3.52
Total	38	243	402	239	72	18	3	1
The NP values ranging from 2 to 6 are shown.
NP	2	3	4	5	6	Total
(a) iDEGES/edgeR
PG1 = 50%	11	2	0	1	0	14
PG1 = 70%	12	2	0	0	0	14
PG1 = 90%	18	1	0	1	1	21
(b) iDEGES/TbT
PG1 = 50%	20	7	2	2	0	31
PG1 = 70%	24	3	3	0	0	30
PG1 = 90%	11	4	0	1	1	17
(c) iDEGES/TDT
PG1 = 50%	14	3	0	1	0	18
PG1 = 70%	17	1	1	0	0	19
PG1 = 90%	13	3	0	0	0	16
(d) iDEGES/DESeq
PG1 = 50%	1	0	0	0	0	1
PG1 = 70%	3	0	0	0	0	3
PG1 = 90%	0	0	0	0	0	0

## Sheet: Sheet2
Method	(a) iDEGES/TbT						(b) iDEGES/edgeR						(c) iDEGES/TDT						(d) iDEGES/DESeq
PG1	0.5		0.7		0.9		0.5		0.7		0.9		0.5		0.7		0.9		0.5		0.7		0.9
Trial_1	C	2	C	4	P	6	P	3	C	3	C	3	C	2	P	2	C	2	C	2	C	3	C	4
Trial_2	C	3	C	4	C	4	C	2	P	2	P	2	C	3	C	2	P	2	C	2	C	3	C	4
Trial_3	P	3	C	4	C	4	C	2	C	3	C	3	C	2	P	4	C	3	C	2	C	3	C	3
Trial_4	C	2	C	4	C	4	C	2	C	3	C	4	C	2	C	3	C	4	C	1	C	3	C	4
Trial_5	P	2	P	2	C	4	P	2	C	3	C	4	C	2	C	2	C	4	C	2	C	4	C	3
Trial_6	C	4	P	2	C	4	C	2	P	2	C	5	C	2	C	2	C	4	C	2	C	3	C	4
Trial_7	C	2	C	4	C	5	C	2	C	3	C	3	C	2	C	3	C	3	C	1	C	3	C	3
Trial_8	C	3	C	5	P	2	C	2	C	3	P	2	C	2	C	4	C	3	P	2	C	3	C	3
Trial_9	P	2	P	2	C	4	C	2	P	3	C	3	C	2	C	2	C	3	C	1	C	4	C	3
Trial_10	C	3	P	3	P	2	C	2	C	2	P	2	C	3	C	3	C	3	C	2	C	3	C	3
Trial_11	P	5	P	2	P	2	C	3	C	2	C	3	C	2	P	3	C	3	C	2	C	3	C	3
Trial_12	C	2	C	4	C	4	C	4	P	2	P	2	C	2	C	4	C	4	C	2	C	3	C	3
Trial_13	C	4	C	5	C	5	P	2	C	3	C	4	P	2	C	3	P	3	C	2	C	4	C	3
Trial_14	C	2	C	3	C	4	P	2	C	4	C	4	C	2	C	3	C	3	C	1	C	3	C	3
Trial_15	C	3	P	2	C	7	C	2	C	3	C	4	C	2	C	4	C	3	C	2	C	3	C	4
Trial_16	C	2	C	3	C	4	C	2	C	3	C	4	C	2	C	3	C	3	C	2	C	3	C	4
Trial_17	P	2	C	4	P	3	C	2	C	4	C	5	C	2	P	2	P	2	C	2	C	4	C	3
Trial_18	P	2	P	2	P	2	C	2	C	3	C	3	C	2	C	3	C	4	C	2	P	2	C	4
Trial_19	C	3	C	4	P	2	C	3	C	4	C	3	P	2	C	5	C	4	C	2	C	3	C	4
Trial_20	P	2	P	2	P	2	C	3	C	2	C	4	C	3	C	4	C	4	C	2	C	2	C	3
Trial_21	C	4	C	3	C	5	C	2	C	4	C	4	C	2	C	3	C	3	C	2	C	3	C	4
Trial_22	C	3	P	2	C	4	C	3	C	2	P	2	C	2	P	2	C	4	C	2	C	3	C	3
Trial_23	P	2	P	2	C	5	C	2	C	3	C	3	C	2	C	3	C	4	C	3	C	3	C	4
Trial_24	C	2	C	4	C	4	C	2	C	2	P	2	P	3	C	5	C	4	C	2	P	2	C	3
Trial_25	C	4	C	5	C	5	C	2	C	3	C	4	C	2	C	3	C	6	C	2	C	3	C	4
Trial_26	P	2	C	3	C	5	C	2	C	3	P	2	P	2	C	3	C	5	C	1	C	3	C	4
Trial_27	P	3	C	3	P	2	C	2	C	2	C	5	P	2	C	3	C	3	C	2	C	3	C	3
Trial_28	P	3	C	3	C	5	C	3	C	3	C	4	P	2	C	3	P	2	C	2	C	3	C	4
Trial_29	C	3	C	3	C	4	C	2	P	3	P	2	C	3	C	2	C	3	C	2	C	2	C	3
Trial_30	P	2	P	2	P	3	C	2	C	3	C	4	P	3	P	2	P	3	C	1	C	3	C	4
Trial_31	P	3	P	2	P	2	C	3	C	7	C	4	C	3	C	3	C	4	C	2	C	4	C	4
Trial_32	P	3	C	5	C	4	C	2	C	3	C	3	P	2	C	3	C	4	C	2	C	3	C	3
Trial_33	P	3	P	2	C	5	C	3	C	3	C	4	C	2	C	3	C	4	C	2	P	2	C	3
Trial_34	C	2	C	3	C	5	C	2	C	4	C	4	C	3	P	2	C	3	C	2	C	4	C	4
Trial_35	C	4	C	4	C	5	C	2	P	2	C	5	P	3	P	2	P	2	C	1	C	3	C	4
Trial_36	C	2	C	4	C	4	C	3	P	2	C	3	C	2	P	2	C	3	C	2	C	5	C	3
Trial_37	C	3	C	4	P	5	P	2	C	3	C	3	C	2	C	5	C	3	C	1	C	4	C	4
Trial_38	C	2	P	2	C	4	C	1	C	3	C	3	C	2	P	2	C	3	C	2	C	4	C	3
Trial_39	C	3	C	6	C	4	C	3	C	3	C	3	C	2	C	3	C	6	C	2	C	3	C	4
Trial_40	C	2	P	3	C	3	C	3	C	3	P	2	C	2	C	3	C	3	C	1	C	4	C	4
Trial_41	P	2	P	2	C	6	C	2	C	3	C	4	C	2	C	3	C	3	C	2	C	3	C	4
Trial_42	P	2	C	4	C	4	C	3	C	2	C	3	P	2	P	2	C	3	C	2	C	3	C	3
Trial_43	P	2	C	5	C	5	C	2	C	4	C	5	C	2	C	3	C	4	C	2	C	4	C	4
Trial_44	C	2	C	4	C	4	C	3	C	3	C	3	C	2	C	3	C	2	C	2	C	2	C	3
Trial_45	C	3	C	3	C	5	C	1	P	2	C	3	C	2	C	3	C	6	C	2	C	3	C	3
Trial_46	P	2	C	6	C	5	C	2	C	3	C	4	C	2	C	5	C	3	C	1	C	2	C	3
Trial_47	C	2	C	3	C	4	C	2	C	3	P	2	C	3	C	3	C	3	C	2	C	3	C	3
Trial_48	C	2	C	4	C	6	C	1	C	3	C	3	P	2	C	3	C	3	C	2	C	3	C	3
Trial_49	C	4	C	3	C	6	C	1	C	3	P	2	C	2	P	2	C	3	C	1	C	3	C	3
Trial_50	C	4	C	3	C	4	P	2	C	3	P	2	C	3	C	2	P	2	C	2	C	3	C	4
Trial_51	C	2	C	4	C	4	C	2	C	5	C	3	C	2	C	4	C	3	C	2	C	3	C	4
Trial_52	C	4	C	4	P	2	C	3	C	3	C	4	C	4	P	2	P	2	C	2	C	5	C	5
Trial_53	C	2	P	2	C	5	C	2	C	3	C	5	P	2	C	4	P	2	C	1	C	4	C	3
Trial_54	C	3	C	5	P	2	C	2	C	3	C	4	C	3	C	3	C	4	C	1	C	3	C	4
Trial_55	P	5	C	5	C	4	C	2	C	3	P	2	C	2	C	4	C	4	C	1	C	3	C	4
Trial_56	C	2	P	2	C	7	C	2	C	4	C	3	C	3	C	3	C	3	C	2	C	3	C	4
Trial_57	C	2	C	4	C	5	P	2	C	3	C	5	C	2	C	2	C	3	C	1	C	3	C	4
Trial_58	C	2	C	4	C	4	P	2	P	2	C	3	C	2	C	3	C	3	C	2	C	3	C	4
Trial_59	C	2	C	4	C	3	C	2	P	2	C	3	C	3	C	3	C	4	C	2	C	3	C	3
Trial_60	P	2	C	4	C	4	P	2	C	3	C	4	C	2	C	2	C	4	C	1	C	3	C	4
Trial_61	C	2	C	4	P	3	C	2	C	3	P	2	C	2	P	2	C	3	C	3	C	3	C	3
Trial_62	C	2	C	5	C	5	C	4	P	2	C	3	C	4	P	2	P	2	C	2	C	3	C	3
Trial_63	C	2	C	3	C	6	C	2	C	3	C	3	C	2	C	4	C	3	C	2	C	5	C	3
Trial_64	C	2	P	2	C	4	C	2	C	3	C	4	C	3	P	2	C	3	C	2	C	3	C	3
Trial_65	C	4	C	6	C	5	C	2	C	3	P	6	C	2	C	3	C	4	C	2	C	5	C	4
Trial_66	C	3	C	4	C	5	P	2	C	3	C	3	C	2	C	4	C	4	C	2	C	3	C	3
Trial_67	C	2	C	3	C	5	P	3	C	3	C	4	C	2	C	3	C	5	C	2	C	3	C	3
Trial_68	C	3	C	8	C	5	C	2	C	3	C	3	C	2	C	4	P	3	C	1	C	4	C	4
Trial_69	C	3	P	2	C	4	C	1	C	3	C	3	P	2	P	2	P	2	C	2	C	4	C	3
Trial_70	C	2	C	4	C	3	C	2	C	3	C	4	C	2	C	3	P	2	C	2	C	3	C	3
Trial_71	C	2	C	6	C	5	C	2	C	3	C	4	C	3	C	3	C	3	C	3	C	4	C	3
Trial_72	C	3	C	5	C	6	C	1	C	3	C	3	C	2	C	3	C	3	C	4	C	4	C	5
Trial_73	P	2	C	4	C	6	C	2	C	3	P	2	C	3	C	3	C	5	C	2	C	3	C	5
Trial_74	P	2	C	4	P	3	C	3	C	3	C	3	C	2	C	3	C	3	C	2	C	3	C	4
Trial_75	P	2	C	3	C	4	C	3	C	2	C	3	C	2	P	2	C	2	C	1	C	3	C	3
Trial_76	C	4	P	4	C	4	C	2	C	3	C	3	C	4	C	3	P	2	C	2	C	3	C	3
Trial_77	C	3	C	4	P	2	C	3	C	3	C	3	P	2	C	3	C	3	C	3	C	3	C	3
Trial_78	P	2	P	2	C	4	C	2	P	2	C	3	P	2	C	3	P	2	C	1	C	3	C	4
Trial_79	C	3	P	2	C	4	P	2	C	3	C	5	C	2	C	3	C	3	C	1	C	3	C	3
Trial_80	C	4	C	4	C	4	C	2	C	6	C	4	C	2	C	2	P	2	C	1	C	4	C	4
Trial_81	C	3	P	2	C	4	C	2	C	3	C	3	C	3	C	3	C	3	C	1	C	3	C	3
Trial_82	C	2	C	4	C	5	C	2	C	3	P	2	C	2	C	4	C	3	C	2	C	2	C	4
Trial_83	C	5	P	2	C	5	C	2	C	3	C	3	C	2	C	4	C	3	C	5	C	3	C	4
Trial_84	P	2	C	4	C	4	C	2	C	3	P	2	P	2	C	4	C	3	C	2	C	3	C	3
Trial_85	C	3	C	3	C	4	C	2	C	5	C	3	C	1	C	3	C	3	C	1	C	4	C	3
Trial_86	C	3	C	3	C	5	C	3	C	4	C	4	C	2	C	3	C	3	C	2	C	3	C	3
Trial_87	C	3	C	4	C	4	C	1	C	3	C	4	C	2	C	3	C	3	C	2	C	4	C	5
Trial_88	C	2	C	3	C	5	C	3	C	3	P	5	C	1	C	2	C	3	C	2	C	5	C	3
Trial_89	P	4	P	2	C	5	C	2	C	4	C	4	C	2	C	3	C	3	C	2	C	3	C	4
Trial_90	C	3	P	4	C	4	C	2	C	3	P	3	C	3	C	4	C	4	C	1	C	2	C	4
Trial_91	P	3	C	3	C	6	C	3	C	3	C	3	C	2	C	3	C	3	C	3	C	3	C	4
Trial_92	P	4	C	5	C	4	C	2	C	2	C	4	C	2	C	4	C	3	C	2	C	4	C	3
Trial_93	C	2	P	4	C	4	P	5	C	3	C	3	C	2	C	4	C	4	C	1	C	3	C	5
Trial_94	C	2	P	3	C	5	P	2	C	3	P	2	C	3	P	2	C	3	C	2	C	4	C	4
Trial_95	P	2	C	4	C	5	C	1	C	5	C	4	C	3	C	3	C	4	C	2	C	4	C	3
Trial_96	C	3	C	6	C	4	C	2	C	3	C	3	C	5	C	4	C	5	C	1	C	3	C	4
Trial_97	C	2	P	2	C	4	C	2	P	2	C	3	P	2	C	2	C	3	C	2	C	2	C	3
Trial_98	C	4	C	4	C	6	C	2	P	2	C	3	P	5	C	3	C	3	C	2	C	4	C	3
Trial_99	C	3	C	4	C	6	C	2	C	3	C	4	C	2	C	2	C	3	C	2	C	3	C	3
Trial_100	P	2	C	4	C	5	C	2	C	2	C	4	C	1	C	4	C	5	C	1	C	4	C	3

## Sheet: Sheet3
Average AUC values (%) for the iDEGES/edgeR-edgeR combination.
n	1	2	3	4	5	6
(a) all the trials
PG1 = 50% (100 trials)	90.271	90.272	90.272	90.271	90.271	90.272
PG1 = 70% (100 trials)	90.246	90.254	90.254	90.255	90.255	90.255
PG1 = 90% (100 trials)	90.138	90.199	90.204	90.206	90.206	90.206
(b) trials only having convergent (C) results
PG1 = 50% (86 trials)	90.287	90.288	90.288	90.288	90.288	90.288
PG1 = 70% (86 trials)	90.261	90.27	90.27	90.27	90.271	90.271
PG1 = 90% (79 trials)	90.102	90.161	90.168	90.17	90.17	90.17
(c) trials only having non-convergent (P) results
PG1 = 50% (14 trials)	90.17	90.17	90.172	90.169	90.169	90.173
PG1 = 70% (14 trials)	90.15	90.158	90.156	90.157	90.157	90.159
PG1 = 90% (21 trials)	90.274	90.344	90.339	90.341	90.342	90.342
