# Supplementary material for: TCC: an R package for comparing tag count data with robust normalization strategies
Source: BMC Bioinformatics. 2013 Jul 9;14:219. doi: 10.1186/1471-2105-14-219 (PMC3716788; doi:10.1186/1471-2105-14-219)
Supplement: Additional file 3 — Results for simulation data without replicates. Results of four normalization methods (XXX = (a) DESeq, (b) iDEGES/DESeq, (c) iDEGES/TDT, and (d) DEGES/TbT) under each simulation condition are shown. Sheet 1: Average AUC values (%) of 100 trials and the standard deviations from the XXX-DESeq and the XXX-baySeq combinations are shown. Legends are the same as in Table 1. Sheet 2: Estimated values for PDEG and accuracies of the potential DEGs are shown. Averages of 100 trials are shown. Values for (a) DESeq do not exist because it does not estimate potential DEGs. Other legends are the same as in Additional file 1. Sheet 3: Average computation times (in seconds) of 100 trials for the four normalization methods are shown. [file 1471-2105-14-219-S3.xls]

## Sheet: Sheet1
Average AUC values (%) for simulation data without replicates
DE method	DESeq	DESeq	DESeq	baySeq	baySeq	baySeq
PG1	0.5	0.7	0.9	0.5	0.7	0.9
(a) DESeq
PDEG = 5%	79.5382	79.545	79.5039	65.4832	65.431	65.3851
PDEG = 15%	79.5116	79.6706	79.0252	66.0166	65.9798	65.4571
PDEG = 25%	79.7754	79.4337	77.9558	66.7018	66.3107	64.9776
(b) iDEGES/DESeq
PDEG = 5%	79.5356	79.5453	79.5016	65.4849	65.4301	65.3978
PDEG = 15%	79.51	79.6626	79.2957	66.0163	66.0286	65.6933
PDEG = 25%	79.776	79.4982	78.3166	66.7013	66.3704	65.2885
(c) iDEGES/TDT
PDEG = 5%	79.6523	79.6637	79.5393	65.4842	65.4162	65.3136
PDEG = 15%	79.633	79.6029	79.0689	66.0177	65.8983	65.4998
PDEG = 25%	79.8024	79.3429	77.9788	66.7015	66.2303	64.9974
(d) DEGES/TbT
PDEG = 5%	79.6719	79.6569	79.4553	65.4853	65.3942	65.2259
PDEG = 15%	79.6299	79.5834	78.9305	66.0199	65.8816	65.3746
PDEG = 25%	79.8026	79.3451	77.9199	66.7009	66.2309	64.9465
Standard deviations of the above AUC values
DE method	DESeq	DESeq	DESeq	baySeq	baySeq	baySeq
PG1	0.5	0.7	0.9	0.5	0.7	0.9
(a) DESeq
PDEG = 5%	0.0129474	0.0133696	0.0133959	0.0142698	0.0139088	0.0148769
PDEG = 15%	0.00837687	0.00780826	0.00736852	0.0108276	0.0110643	0.0108858
PDEG = 25%	0.00578452	0.00604781	0.00512901	0.00855924	0.00883203	0.00837821
(b) iDEGES/DESeq
PDEG = 5%	0.0129576	0.0133817	0.0134006	0.0142706	0.0138984	0.0149018
PDEG = 15%	0.008387	0.00791238	0.00734183	0.0108289	0.0110823	0.0108685
PDEG = 25%	0.00578702	0.00607	0.00526756	0.00856236	0.00881518	0.00842338
(c) iDEGES/TDT
PDEG = 5%	0.0130022	0.0133556	0.0135009	0.0142523	0.0138802	0.0148156
PDEG = 15%	0.00823964	0.00781717	0.00740257	0.0108192	0.0111152	0.0109064
PDEG = 25%	0.00574648	0.00614579	0.005536	0.00855216	0.00878886	0.00847074
(d) DEGES/TbT
PDEG = 5%	0.0129767	0.0132411	0.0134692	0.0142752	0.0138751	0.0148471
PDEG = 15%	0.00826761	0.00778049	0.00735412	0.0108064	0.0111231	0.0110059
PDEG = 25%	0.0058207	0.0061449	0.0052101	0.00856489	0.00880817	0.00843475

## Sheet: Sheet2
	Estimated PDEG (%)			Accuracy (%)
PG1	0.5	0.7	0.9	0.5	0.7	0.9
(a) DESeq
PDEG = 5%	-	-	-	-	-	-
PDEG = 15%	-	-	-	-	-	-
PDEG = 25%	-	-	-	-	-	-
(b) iDEGES/DESeq
PDEG = 5%	0.0278	0.0293	0.0277	94.2248	94.251	94.2406
PDEG = 15%	0.0004	0.0001	0.0001	86.941	86.8566	86.5246
PDEG = 25%	0	0	0	77.538	77.0694	77.1553
(c) iDEGES/TDT
PDEG = 5%	0.025	0.0263	0.0262	94.1773	94.1923	94.1522
PDEG = 15%	0.0001	0	0.0002	86.6429	86.5816	86.4961
PDEG = 25%	0	0	0	77.0936	77.0766	77.1548
(d) DEGES/TbT
PDEG = 5%	17.0324	17.0709	17.0723	80.066	80.0734	80.0389
PDEG = 15%	18.1578	18.176	18.1719	73.9061	73.8712	73.7612
PDEG = 25%	19.466	19.6282	19.4014	67.9668	67.8301	67.4703

## Sheet: Sheet3
Average computation times for obtaining normalization factors
PG1	0.5	0.7	0.9
(a) DESeq
PDEG = 5%	0.10574	0.11795	0.11128
PDEG = 15%	0.12159	0.11568	0.12378
PDEG = 25%	0.11658	0.10923	0.11686
(b) iDEGES/DESeq
PDEG = 5%	11.1581	11.1359	10.9511
PDEG = 15%	12.2405	12.2881	12.7182
PDEG = 25%	13.0057	13.4739	14.0544
(c) iDEGES/TDT
PDEG = 5%	11.1395	11.1586	11.2311
PDEG = 15%	12.5791	12.5741	12.7364
PDEG = 25%	13.0802	13.5402	14.0211
(d) DEGES/TbT
PDEG = 5%	2491.31	2562.93	2560.85
PDEG = 15%	2609.5	2649.8	2663.88
PDEG = 25%	2806.98	2792.89	2772.08
