# Supplementary material for: TCC: an R package for comparing tag count data with robust normalization strategies
Source: BMC Bioinformatics. 2013 Jul 9;14:219. doi: 10.1186/1471-2105-14-219 (PMC3716788; doi:10.1186/1471-2105-14-219)
Supplement: Additional file 4 — Effect of iterations for simulation data without replicates. Sheet 1: Summary of convergent or non-convergent (cyclic) results of 100 trials for three iDEGES-based normalization methods: (a) iDEGES/DESeq, (b) iDEGES/TDT, and (c) iDEGES/TbT. Sheet 2: Raw results (convergent (C) or non-convergent (P)) for each of the 100 trials are shown. Sheet 3: Average AUC values (%) for the iDEGES/DESeq-DESeq. AUC values with n = 1–6 for (a) all trials, (b) trials only having convergent results, and (c) trials only having non-convergent results are shown. The characteristics of NP = 2 for non-convergent results can be seen. [file 1471-2105-14-219-S4.xls]

## Sheet: Sheet1
Summary of convergent or non-convergent (cyclic) results
PG1	0.5	0.7	0.9	Total
(a) iDEGES/DESeq
convergent	98	100	99	297
cyclic	2	0	1	3
(b) iDEGES/TDT
convergent	87	94	91	272
cyclic	13	6	9	28
(c) iDEGES/TbT
convergent	#REF!	#REF!	#REF!	#REF!
cyclic	#REF!	#REF!	#REF!	#REF!
The NC values ranging from 1 to 12 are shown.
NC	1	2	3	4	5	6	7	8	9	10	11	12	Total	average NC
(a) iDEGES/DESeq
PG1 = 50%	98	0	0	0	0	0	0	0	0	0	0	0	98	1
PG1 = 70%	1	52	38	8	0	0	1	0	0	0	0	0	100	2.58
PG1 = 90%	0	50	37	12	0	0	0	0	0	0	0	0	99	2.61616
(b) iDEGES/TDT													0
PG1 = 50%	33	35	18	1	0	0	0	0	0	0	0	0	87	1.85058
PG1 = 70%	2	57	32	3	0	0	0	0	0	0	0	0	94	2.38298
PG1 = 90%	0	48	38	5	0	0	0	0	0	0	0	0	91	2.52747
(c) iDEGES/TbT													0
PG1 = 50%	9	20	9	4	4	1	1	0	0	0	0	0	48	2.60417
PG1 = 70%	5	22	6	5	1	3	1	1	0	0	0	1	45	3.04444
PG1 = 90%	0	8	15	6	7	4	1	0	0	0	0	0	41	3.68293
The NP values ranging from 2 to 11 are shown.
NP	2	3	4	5	6	7	8	9	10	11	Total
(a) iDEGES/DESeq
PG1 = 50%	2	0	0	0	0	0	0	0	0	0	2
PG1 = 70%	0	0	0	0	0	0	0	0	0	0	0
PG1 = 90%	1	0	0	0	0	0	0	0	0	0	1
(b) iDEGES/TDT
PG1 = 50%	12	1	0	0	0	0	0	0	0	0	13
PG1 = 70%	5	1	0	0	0	0	0	0	0	0	6
PG1 = 90%	9	0	0	0	0	0	0	0	0	0	9
(c) iDEGES/TbT
PG1 = 50%	25	14	6	4	1	1	0	1	0	0	52
PG1 = 70%	22	16	10	4	0	0	1	0	2	0	55
PG1 = 90%	24	15	6	8	3	2	0	0	0	1	59

## Sheet: Sheet2
Method	(a) iDEGES/DESeq						(b) iDEGES/TDT						(c) iDEGES/TbT
PG1	0.5		0.7		0.9		0.5		0.7		0.9		0.5		0.7		0.9
Trial_1	C	1	C	2	C	2	P	2	C	2	C	2	P	4	P	2	C	3
Trial_2	C	1	C	4	C	3	C	3	C	3	C	2	P	3	P	2	P	5
Trial_3	C	1	C	1	C	3	C	3	C	2	C	3	C	2	C	4	P	4
Trial_4	C	1	C	2	C	2	C	1	C	2	C	3	C	2	C	2	C	6
Trial_5	C	1	C	4	C	2	C	1	C	3	C	2	P	2	C	2	C	3
Trial_6	C	1	C	3	C	3	P	2	C	2	C	2	C	3	C	2	P	7
Trial_7	C	1	C	4	C	3	C	2	C	2	C	3	P	2	P	2	C	3
Trial_8	C	1	C	4	C	3	C	2	C	2	C	2	C	3	C	6	P	2
Trial_9	C	1	C	3	C	3	C	1	C	4	C	3	P	6	C	5	C	2
Trial_10	C	1	C	2	C	2	C	2	C	2	C	2	C	7	C	1	P	3
Trial_11	C	1	C	2	C	2	C	3	C	2	C	3	P	2	P	3	C	3
Trial_12	C	1	C	3	C	3	C	2	C	3	C	2	P	3	P	4	C	3
Trial_13	C	1	C	2	C	2	C	2	C	2	C	2	P	5	C	2	C	7
Trial_14	C	1	C	3	C	3	C	2	C	2	C	3	P	3	P	3	P	3
Trial_15	C	1	C	2	C	2	C	1	C	2	C	2	C	2	P	3	P	6
Trial_16	C	1	C	2	C	2	C	2	C	3	C	2	C	2	P	3	P	5
Trial_17	C	1	C	2	C	2	P	2	C	3	C	2	P	2	C	2	P	2
Trial_18	C	1	C	2	C	3	C	2	C	3	C	4	C	2	P	4	C	4
Trial_19	C	1	C	3	C	2	C	1	C	3	C	2	P	3	P	3	P	2
Trial_20	C	1	C	2	C	2	C	3	C	3	C	2	C	2	C	2	P	11
Trial_21	C	1	C	2	C	3	C	3	C	2	C	2	C	1	C	2	C	5
Trial_22	C	1	C	2	C	3	C	2	C	3	P	2	C	2	P	2	P	3
Trial_23	C	1	C	3	C	2	C	2	C	2	C	3	P	3	C	3	C	5
Trial_24	C	1	C	2	C	4	C	3	P	2	P	2	C	2	P	2	C	3
Trial_25	P	2	C	2	C	2	C	1	C	2	C	2	P	2	P	3	C	6
Trial_26	C	1	C	3	C	2	P	2	C	2	C	2	C	3	P	2	P	2
Trial_27	C	1	C	2	C	2	C	1	C	3	C	3	P	4	C	2	C	5
Trial_28	C	1	C	3	C	2	C	2	C	3	C	2	P	3	C	4	P	2
Trial_29	C	1	C	3	C	2	C	1	P	3	C	2	P	2	P	10	C	2
Trial_30	C	1	C	2	C	2	C	1	C	2	C	2	P	2	P	4	P	2
Trial_31	C	1	C	3	C	2	C	1	P	2	C	3	P	2	C	2	P	2
Trial_32	C	1	C	2	C	3	C	2	C	2	C	4	C	2	P	3	P	3
Trial_33	C	1	C	4	C	2	C	1	C	4	C	3	C	5	C	6	P	4
Trial_34	C	1	C	3	P	2	P	2	C	3	C	2	C	2	C	4	C	2
Trial_35	C	1	C	2	C	3	C	2	C	1	C	2	C	2	P	2	C	6
Trial_36	C	1	C	3	C	2	C	2	C	2	C	2	C	4	C	3	P	2
Trial_37	C	1	C	3	C	3	C	1	C	3	C	3	C	2	P	3	P	2
Trial_38	C	1	C	3	C	2	C	3	C	3	C	2	C	2	C	2	P	5
Trial_39	C	1	C	3	C	2	C	3	C	2	C	3	C	1	P	2	C	3
Trial_40	C	1	C	3	C	3	C	2	C	2	C	3	P	2	C	2	C	3
Trial_41	C	1	C	4	C	3	C	2	C	2	C	2	P	3	C	2	P	3
Trial_42	C	1	C	2	C	3	C	1	C	3	C	3	C	3	C	2	C	3
Trial_43	C	1	C	4	C	2	C	2	C	2	C	3	P	2	P	2	C	5
Trial_44	C	1	C	3	C	2	P	2	C	3	C	3	P	2	C	3	P	2
Trial_45	C	1	C	2	C	4	C	2	C	2	P	2	C	2	P	2	P	2
Trial_46	C	1	C	3	C	4	C	1	C	1	C	2	P	4	P	4	C	3
Trial_47	P	2	C	2	C	2	C	1	C	3	C	2	C	5	P	5	C	2
Trial_48	C	1	C	2	C	2	C	1	C	2	C	3	C	2	P	3	P	2
Trial_49	C	1	C	2	C	2	C	2	C	2	C	3	P	3	C	2	C	4
Trial_50	C	1	C	2	C	2	C	1	C	2	C	2	C	3	P	2	P	5
Trial_51	C	1	C	2	C	3	C	1	C	2	P	2	P	9	P	3	C	3
Trial_52	C	1	C	3	C	4	P	2	C	2	C	2	C	6	P	4	P	2
Trial_53	C	1	C	3	C	2	C	1	C	2	C	2	P	2	P	2	C	4
Trial_54	C	1	C	3	C	3	C	2	C	3	C	4	P	2	C	12	C	4
Trial_55	C	1	C	3	C	2	C	2	C	3	C	3	P	5	P	2	P	2
Trial_56	C	1	C	2	C	2	C	2	C	3	C	3	P	2	C	8	P	2
Trial_57	C	1	C	2	C	2	P	2	C	2	C	2	C	3	P	2	C	5
Trial_58	C	1	C	2	C	4	C	2	C	2	C	2	P	3	P	3	C	2
Trial_59	C	1	C	3	C	3	C	2	C	3	C	2	P	2	P	3	P	2
Trial_60	C	1	C	2	C	2	C	1	C	2	C	4	C	3	C	4	P	3
Trial_61	C	1	C	2	C	3	C	2	C	2	C	2	P	4	P	2	P	2
Trial_62	C	1	C	3	C	3	C	2	C	3	C	2	P	7	C	6	C	2
Trial_63	C	1	C	2	C	4	C	1	C	2	C	2	P	3	P	2	P	4
Trial_64	C	1	C	3	C	2	C	1	C	2	C	2	P	2	P	2	P	2
Trial_65	C	1	C	2	C	3	C	4	C	2	P	2	P	3	C	7	C	2
Trial_66	C	1	C	3	C	3	C	2	P	2	P	2	P	4	P	4	P	4
Trial_67	C	1	C	2	C	2	C	2	C	3	P	2	C	1	C	2	P	5
Trial_68	C	1	C	2	C	3	C	2	C	2	C	2	P	2	P	5	P	5
Trial_69	C	1	C	4	C	4	C	2	C	2	C	3	P	2	P	2	P	3
Trial_70	C	1	C	2	C	2	C	2	C	2	C	2	C	4	C	2	C	5
Trial_71	C	1	C	2	C	2	C	2	C	2	C	2	C	2	P	3	P	5
Trial_72	C	1	C	2	C	2	P	2	C	2	C	2	C	5	C	4	P	7
Trial_73	C	1	C	3	C	2	C	1	C	2	C	3	C	2	C	2	C	5
Trial_74	C	1	C	2	C	2	C	3	C	3	C	2	P	5	P	4	C	6
Trial_75	C	1	C	3	C	2	P	3	C	3	C	3	P	2	P	10	C	2
Trial_76	C	1	C	2	C	4	P	2	C	2	C	3	P	2	C	1	P	6
Trial_77	C	1	C	3	C	2	C	3	C	2	C	2	P	2	C	1	C	3
Trial_78	C	1	C	3	C	3	C	1	C	3	C	3	C	1	C	1	P	5
Trial_79	C	1	C	2	C	2	C	3	P	2	C	3	P	2	C	2	P	3
Trial_80	C	1	C	3	C	3	C	1	C	3	C	3	C	1	P	5	P	4
Trial_81	C	1	C	2	C	2	P	2	C	3	C	3	C	3	P	8	C	4
Trial_82	C	1	C	3	C	3	C	1	C	2	C	3	C	3	P	2	C	3
Trial_83	C	1	C	2	C	3	C	3	C	3	C	2	P	5	C	3	P	3
Trial_84	C	1	C	3	C	4	C	3	C	2	C	2	C	1	C	2	P	2
Trial_85	C	1	C	3	C	4	C	1	C	3	P	2	P	4	P	4	C	4
Trial_86	C	1	C	2	C	4	C	3	C	2	C	3	C	4	P	3	P	2
Trial_87	C	1	C	2	C	3	C	2	C	2	C	2	P	3	P	2	P	4
Trial_88	C	1	C	2	C	2	C	1	C	3	C	3	P	3	P	5	C	3
Trial_89	C	1	C	3	C	3	C	3	C	2	C	2	P	2	P	4	C	3
Trial_90	C	1	C	2	C	3	C	3	C	4	C	3	C	2	C	1	P	3
Trial_91	C	1	C	3	C	3	P	2	C	2	C	4	C	5	C	2	P	2
Trial_92	C	1	C	3	C	3	C	1	C	2	C	3	C	2	P	3	P	3
Trial_93	C	1	C	2	C	2	C	1	C	2	C	3	C	1	C	3	P	3
Trial_94	C	1	C	2	C	2	C	3	C	3	C	3	C	4	P	2	P	3
Trial_95	C	1	C	2	C	2	C	3	C	2	C	3	P	2	C	3	P	6
Trial_96	C	1	C	3	C	2	C	2	P	2	C	3	P	2	C	2	P	3
Trial_97	C	1	C	2	C	3	C	2	C	2	C	2	C	1	P	3	P	3
Trial_98	C	1	C	7	C	3	C	1	C	2	C	2	C	1	P	4	P	2
Trial_99	C	1	C	2	C	4	C	1	C	2	C	3	P	3	P	2	P	2
Trial_100	C	1	C	2	C	3	C	1	C	2	P	2	C	2	C	2	P	2

## Sheet: Sheet3
Average AUC values (%) for the iDEGES/DESeq-DESeq combination.
n	1	2	3	4	5	6
(a) all the trials
PG1 = 50% (100 trials)	79.7231	79.7232	79.7231	79.7232	79.7231	79.7232
PG1 = 70% (100 trials)	79.6479	79.6529	79.6544	79.6545	79.6546	79.6547
PG1 = 90% (100 trials)	78.8104	78.8284	78.8299	78.8301	78.83	78.8301
(b) trials only having convergent (C) results
PG1 = 50% (98 trials)	79.7059	79.7059	79.7059	79.7059	79.7059	79.7059
PG1 = 70% (100 trials)	90.261	90.27	90.27	90.27	90.271	90.271
PG1 = 90% (99 trials)	78.8173	78.8352	78.8368	78.837	78.837	78.837
(c) trials only having non-convergent (P) results
PG1 = 50% (2 trials)	80.5654	80.5716	80.5654	80.5716	80.5654	80.5716
PG1 = 70% (0 trial)	-	-	-	-	-	-
PG1 = 90% (1 trial)	78.1254	78.1534	78.1386	78.1534	78.1386	78.1534
