# Supplementary material for: TCC: an R package for comparing tag count data with robust normalization strategies
Source: BMC Bioinformatics. 2013 Jul 9;14:219. doi: 10.1186/1471-2105-14-219 (PMC3716788; doi:10.1186/1471-2105-14-219)
Supplement: Additional file 5 — Effect of iterations for real data. Sheet 1: Basic information for the four ReCount datasets as well as the RDR6 dataset are shown. The dataset names except for the RDR6 one are the same as those provided in the ReCount database. The numbers in the “non-zero counts” column indicate the numbers of genes (or transcripts or rows) having non-zero counts for at least one of the compared groups. The numbers in the “unique patterns” column indicate the numbers of unique patterns among the genes having non-zero counts. Sheet 2: Results (convergent (C) or non-convergent (P)) of four iDEGES-based normalization methods when using floor PDEG value settings of (a) 5% and (b) 10% are shown. The number to the right of the C (or P) indicates the NC (or NP) value. The analysis were performed using non-zero count data. Note that the results of iDEGES/edgeR for the maqc dataset were not shown because the method cannot be applied to data without replicates. [file 1471-2105-14-219-S5.xls]

## Sheet: Sheet1
Basic information for the RDR6 dataset and four ReCount datasets
Dataset name	PubMed ID	# replicates		# genes
		Group 1 (G1)	Group 2 (G2)	non-zero counts	unique patterns
RDR6	20698981	2	2	70619	2535
sultan	18599741	2	2	9010	6305
gilad	20009012	3	3	10525	8852
maqc	20167110	1	1	11907	9016
katz.mouse	21057496	2	2	9501	7288

## Sheet: Sheet2
Method	iDEGES/TbT		iDEGES/edgeR		iDEGES/TDT		iDEGES/DESeq
(a) floor PDEG value = 5% (default)
RDR6	C	3	P	7	C	5	C	2
sultan	P	9	P	10	P	17	C	1
gilad	P	2	P	3	C	3	C	2
maqc	P	3	-	-	C	3	C	2
katz.mouse	C	5	P	2	C	2	C	2
(b) floor PDEG value = 10%
RDR6	P	8	P	3	P	3	C	4
sultan	P	2	P	10	P	22	C	1
gilad	P	2	P	4	P	5	C	5
maqc	P	7	-	-	C	3	C	2
katz.mouse	C	4	P	2	C	4	C	4
